# Supplementary material for: Effect of Different Aqueous Solvents with and Without Solubilized Lignin on the Swelling Behavior of Holocellulose Fibers
Source: Polymers (Basel). 2025 Nov 22;17(23):3103. doi: 10.3390/polym17233103 (PMC12694391; doi:10.3390/polym17233103)
Supplement: Supplementary file 1 [file polymers-17-03103-s001.zip]

Archive with 1 entries (1 files):
- polymers-3964997-supplementary.pdf
